# Supplementary material for: Impact of Diabetes Type 1 in Children on Autonomic Modulation at Rest and in Response to the Active Orthostatic Test
Source: PLoS One. 2016 Oct 27;11(10):e0164375. doi: 10.1371/journal.pone.0164375 (PMC5082837; doi:10.1371/journal.pone.0164375)
Supplement: S3 File — (XLSX) [file pone.0164375.s003.xlsx]

## Sheet: Plan1
nº	Time Domain			Frequency Domain
	STD RR (SDNN) (ms)	Mean RR* (1/min)	RMSSD (ms)	LF (0,04-0,15 Hz) Power (ms²)	HF (0,15-0,4 Hz) Power (ms²)	LF/HF (ms²)	LF (0,04-0,15 Hz) Power (n.u.)	HF (0,15-0,4 Hz) Power (n.u.)
1	59.6	91.94	32.7	1441	478	3.015	75.1	24.9
2	77	77.94	51.7	1421	655	2.17	68.5	31.5
3	55	84.12	48.3	517	586	0.0883	46.9	53.1
4	48.8	70.48	37.7	602	588	1.024	50.6	49.4
5	69.8	69.41	54.1	720	1411	0.51	33.8	66.2
6	47.7	85.14	30.2	732	743	0.986	49.6	50.4
7	40.5	82.63	33.6	260	550	0.473	32.1	67.9
8	51.6	78.19	53.3	666	1146	0.581	36.8	63.2
9	42.3	91.65	39.7	377	1002	0.376	27.3	72.7
10	61.3	76.96	37.4	878	589	1.491	59.9	40.1
11	14.2	99.36	10.8	60	61	0.999	50	50
12	38.1	90.46	26.6	452	519	0.87	46.5	53.5
13	51.5	87.93	32.5	609	444	1.372	57.8	42.2
14	64.8	83.8	35.2	1050	491	2.138	68.1	31.9
15	64.1	62.79	63.6	1145	1503	0.762	43.2	56.7
16	31.2	80.21	31	353	247	1.43	58.9	41.1
